# Supplementary material for: Effective adsorption of heavy metal ions in water by sulfhydryl modified nano titanium dioxide
Source: Front Chem. 2023 Jan 27;10:1072139. doi: 10.3389/fchem.2022.1072139 (PMC9911413; doi:10.3389/fchem.2022.1072139)
Supplement: Supplementary file 1 [file DataSheet1.zip]

Archive with 5 entries (4 files):
- Original data/Fig.S3-1.jpg
- Original data/Fig.S3-2.jpg
- Original data/Fig.S3-3.jpg
- Original data/Fig.S3-4.jpg
- Original data/
